# Supplementary material for: Identification and analysis of CYP450 genes from transcriptome of Lonicera japonica and expression analysis of chlorogenic acid biosynthesis related CYP450s
Source: PeerJ. 2017 Sep 12;5:e3781. doi: 10.7717/peerj.3781 (PMC5600180; doi:10.7717/peerj.3781)
Supplement: Supplemental Information 1 [file peerj-05-3781-s002.txt]

>KX845341 [organism=Lonicera japonica] Lonicera japonica cinnamate 4-hydroxylase (C4H) gene 3, complete CDS
ATGGATCTTCTCCTCTTAGAGAAGACCCTGCTAGCCCTCTTCGCCGCCATTATCATCGCCATCACTATCTCCAAACTCCGGGGAAAGAAATTCAAGCTCCCACCCGGACCCTTACCGGTACCCGTATTCGGTAACTGGCTCCAAGTCGGCGATGACCTCAACCACCGGAACCTCACCGACTTGGCCAAAAAATTCGGCGAGATCTTCCTACTTCGAATGGGCCAACGTAACCTAGTTGTTGTATCCTCGCCTGATCTAGCCAAAGATGTCTTACACACCCAAGGAATCGAATTCGGATCCAGGACCCGAAATGTGGTGTTCGACATTTTCACCGGCGAGGGCCAAGATATGGTGTTTACTGTCTACGGTGAGCACTGGAGGAAGATGAGGCGCATCATGACCGTTCCATTTTTCACTAACAAAGTTGTGCAGCAATATCGGTTCGGATGGGAGGACGAGATGGCTCGTGTGGTCGAGGACGTGAGGAAGAATCCCGAGTCGGCTACCAATGGGATCGTTTTGAGAAGGCGGTTGCAACTTATGATGTACAATAACATGTACAGGATTATGTTCGATAGGAGATTTGAAAGTGAGGAGGACCCATTGTTCGTGAAATTGAAGGCTTTGAATGGAGAGAGGAGTAGGTTGGCTCAGAGTTTTGATTATAATTATGGAGATTTTATTCCAGTTTTGAGGCCATTTTTGAGAGGTTATTTGAAGATCTGTAGAGAAGTTAAGCAGAAAAGGTTGAAGCTGTTTAAGGACTATTTTGTTGATGAGAGAAAGAAATTGGGAAGCACAAAGAGCATGGATAACAATAGCTTAAAATGCGCCATTGATCATATTCTTGAAGCTCAACAGAAAGGAGAGATCAACGAGGACAACGTTCTTTACATTGTTGAGAACATTAACGTTGCCGCAATTGAAACAACATTATGGTCAGTTGAATGGGGGATAGCCGAGCTGGTCAACCACCCTGAGATCCAAGAAAAACTAAGGCGAGAGATCGACACCGTCCTTGGACCGGGGGTACAGCTGACTGAGCCGGACACCCACAAGCTCCCGTACCTTCAAGCCGTGATCAAAGAAACCTTGCGTCTCCGAATGGCCATACCCCTGTTGGTCCCACACATGAACCTACACGACGCTAAGCTTGGTGGCCATGATATCCCAGCCGAGAGCAAGATCTTGGTCAATGCTTGGTGGTTAGCCAATAACCCTGCCCATTGGAAGGACCCACAAGAGTTTAGGCCCGAGCGATTCTTGGAAGAAGAGTCCAAGGTCGAAGCCAACGGTAATGATTTCCGATACCTTCCATTCGGAGTTGGACGGAGGAGCTGCCCGGGAATCATACTCGCGTTGCCCATTTTGGGTATCACTTTGGGGCGTTTGGTGCAGAATTTCGAGCTAATGCCACCACCCGGGCAATCGAAGATTGATACATCAGAGAAAGGCGGACAGTTTAGTTTGCATATCTTGAAGCATTCTACTATTGTTGCTAAGCCAAGGTCGTTTTGA

>KX845342 [organism=Lonicera japonica] Lonicera japonica p-coumarate 3��-hydroxylase (C3H) gene 2, complete CDS
ATGGCCCCTCTCCTTCTCCTCCTTCTCTTCCTCCCCATCCTTCTTTACTTCTACAAAACCCTAAGATTCAAACTCCCCCCAGGCCCGCGGCCCTGGCCCATCGTCGGCAACCTCTACCAAATTAAGCCTGTCCGATTTCGCTGCTTCTCAGACTGGGCCCAATCCTACGGTCCGATCATCTCAGTCTGGTTTGGCTCCACCCTAAACGTCATCGTTTCAAACACGGAGTTGGCCAAAGAAGTCCTTAAAGAAAAGGACCAGCAATTAGCGGACCGGCACAGAAGCCGGTCCGCGGCTAAATTTAGCCGAGATGGGCAGGATTTAATATGGGCCGATTATGGGCCCCACTATGTGAAAGTGAGGAAAGTATGTACACTTGAGCTTTTTACTCCAAAGAGGCTTGAGGCTCTTAGGCCCATTAGAGAAGATGAGGTCACTGCCATGGTGGAATCTATTTATAATGATTGCACCAATCCTGATATGAGAGGCAAGAGTTTGTTAGTGAAGAAGTACCTAGGAGCGGTAGCATTCAACAACATCACAAGGCTTGCTTTCGGAAAGCGGTTTATGAACTCCGAGGGCGTGATCGATGAGCAAGGCCAGGAGTTCAAGGCCGTTGTGGCTAATGGGCTTAAGCTCGGGGCTTCTCTTGCAATGGCAGAGCACATTCCATGGCTACGTTGGTTCTTTCCTCTTGAGGAAGAAGCATTTGCAAAGCACGGGGCTCGTCGTGACCGCCTGACCCGTGCCATCATGGAGGAGCACACCCTTGCCCGCCAAAAGAGCGGTGGAGCTAAGCAACATTTTGTTGATGCGTTGCTCACTCTTAAAGATCAATATGACCTTAGTGAGGATACCATTATTGGCTTGCTTTGGGACATGATCACGGCAGGAATGGACACAACTGCGATATCGGTGGAGTGGGCCATGGCAGAGTTGATCAAGAATCCCAGGGTCCAACAAAAAGCCCAAGAGGAACTAGACCGTGTGATTGGGTCCGAGCGCGTGTTGACAGAGCCCGACTTCGCCAACCTCCCCTACCTCCAATCCGTCGCCAAAGAAGCCCTTAGGCTTCATCCACCGACCCCACTAATGCTCCCTCACCGAGCCAATGCCAACGTAAAAATTGGTGGCTACGACATTCCCAAAGGCTCCAATATCCACGTGAACGTTTGGGCGGTGGCTAGGGACCCCGCCGTGTGGAAAAACACTTCGGAATTTAGGCCAGAGAGGTTCTTGGAGGAGGATGTGGACATGAAGGGGCATGATTTTAGGTTATTGCCATTTGGAGCAGGGAGAAGGGTGTGTCCAGGTGCACAATTGGGAATTAACTTGGTGACATCCATGTTGGGTCATCTTTTGCACCATTTTTCTTGGGCCCCGCCTAATGGGCTTAAACCAGAGGAGATTGACATGTCAGAGAACCCAGGTTTGGTCACGTACATGAGGACCCCAGTGCAGGCCGTGCCAAATCCTAGGTTGCCAGGTCACTTGTACAAACGTGTGGCTGTTGATATGTAA
